# Supplementary material for: Multi-State Second-Order Nonlinear Optical Switches Incorporating One to Three Benzazolo-Oxazolidine Units: A Quantum Chemistry Investigation
Source: Molecules. 2022 Apr 26;27(9):2770. doi: 10.3390/molecules27092770 (PMC9105456; doi:10.3390/molecules27092770)
Supplement: Supplementary file 1 [file molecules-27-02770-s001.zip]

Archive with 1 entries (1 files):
- molecules-1681697-supplementary.pdf
